# Supplementary material for: Hop Polyphenols in Relation to Verticillium Wilt Resistance and Their Antifungal Activity
Source: Plants (Basel). 2020 Oct 6;9(10):1318. doi: 10.3390/plants9101318 (PMC7601901; doi:10.3390/plants9101318)
Supplement: Supplementary file 1 [file plants-09-01318-s001.zip]

Archive with 1 entries (1 files):
- plants-941334-supplementary.xlsx
