# Supplementary material for: Hop Polyphenols in Relation to Verticillium Wilt Resistance and Their Antifungal Activity
Source: Plants (Basel). 2020 Oct 6;9(10):1318. doi: 10.3390/plants9101318 (PMC7601901; doi:10.3390/plants9101318)
Supplement: Supplementary file 1 [file plants-09-01318-s001.zip › plants-941334-supplementary.xlsx]

## Sheet: Supp Table S1
Supplementary Table S1. Comparisons between average total polyphenols for each individual hop variety, between roots and stems, at each BBCH stage separately.
		Contrasts
Variety	VW resistance	BF: Roots-Stems	M: Roots-Stems	Roots: M-BF	Stems: M-BF
Wye Target	Resistant	***			***
Styrian Gold	Resistant	***		***	***
Keyworth Midseason	Resistant	***	*	***	***
Yeoman	Resistant	***	**	***	***
Herald	Resistant	***		***	***
Wye Challenger	Moderately resistant	***		***	***
Atlas	Moderately resistant	***		***	***
Magnum	Moderately resistant	***	*		***
Wye Northdown	Susceptible	***			***
Cerera	Susceptible	***			***
Savinjski Golding	Susceptible	***	*		***
Buket	Susceptible	***		**	***
Fuggle	Susceptible	***	*	***	***
Celeia	Susceptible	***			***
Contrast analysis for linear model considering simultaneous multiple null hypothesis testing: *, p<0.05; **, p<0.01; ***, p<0.001;
VW, Verticillium wilt; BF, before flowering; M, mature cones stage
